# Supplementary material for: High-Resolution Ribosome Profiling Reveals Gene-Specific Details of UGA Re-Coding in Selenoprotein Biosynthesis
Source: Biomolecules. 2022 Oct 17;12(10):1504. doi: 10.3390/biom12101504 (PMC9599142; doi:10.3390/biom12101504)
Supplement: Supplementary file 1 [file biomolecules-12-01504-s001.zip]

Archive with 1 entries (1 files):
- biomolecules-1922316-supplementary.pdf
